# Supplementary material for: Phylogenetic analysis of West Nile Virus in Maricopa County, Arizona: Evidence for dynamic behavior of strains in two major lineages in the American Southwest
Source: PLoS One. 2018 Nov 26;13(11):e0205801. doi: 10.1371/journal.pone.0205801 (PMC6261030; doi:10.1371/journal.pone.0205801)
Supplement: S1 Table — The Genbank accession number, the host or vector mosquito that the strain was isolated from, the state of isolation, isolation date to the nearest hundredths of a year, major WNV clade the strain belongs to, clade-defining amino acid substitutions, and notable convergent substitutions are included. We adopted the host/vector naming scheme as in Pybus et al.[14]:Hosts: Ah, Ardea herodias (blue heron); Bj, Buteo jamaicensis (red-tailed hawk); Bu, Bonasa umbellus (ruffed grouse); Bvs, Butorides virescens (green heron); Cb, Corvus brachyrhynchos (common crow); Cc, Cyanocitta cristata (blue jay); Ccs, Cardinalis cardinalis (northern cardinal); Cl, Columba livia (pigeon); Dc, Dumetella carolinensis (catbird); Ec, Equus caballus (horse); Fa, Fulica Americana (American coot); Hs, Homo sapiens (humans); Pc, Phoenicopterus chilensis (Chilean flamingo); Ph, Pica hudsonia (black-billed magpie); Pn, Pica nuttalli (yellow-billed magpie); Px, Phalacrocorax sp. (cormorant); Qq, Quiscalus quiscula (common grackle); Zm, Zenaida macroura (mourning dove); Vectors: Cn, Culex nigripalpus (mosquito); Cp, Culex pipiens (mosquito); Cq, Culex quinquefasciatus (mosquito); Cs, Culex stigmatosoma (mosquito); Ct, Culex tarsalis (mosquito); Cx, Culex sp. (mosquito). Dates were calculated using the collection dates’ corresponding day of the epoch calendar which was then divided by the total number of days in the year (365). The resulting decimal calculation was then added onto the collection year to the hundredths place. (XLSX) [file pone.0205801.s001.xlsx]

## Sheet: Sheet1
Accession	Host or Vector	State	Year	Major Clade	Clade Defining Mutations	Notable Convergent Mutations
AF533540	Hs	NY	2001.71	NY99	Ancestral Genotype
AF404756	Cb	NY	2000.5	NY99	Ancestral Genotype
DQ164188	Cb	NY	2003.5	NY99	Ancestral Genotype
DQ164194	Cb	NY	2001.5	NY99	Ancestral Genotype
AF202541	Hs	NY	1999.66	NY99	Ancestral Genotype
FJ151394	Cb	NY	1999.5	NY99	Ancestral Genotype
AF404754	Cp	NJ	2000.5	NY99	Ancestral Genotype
AF196835	Pc	NY	1999.71	NY99	Ancestral Genotype
AY289214	Hs	TX	2002.62	NY99	Ancestral Genotype
AF404753	Cb	MD	2000.5	NY99	Ancestral Genotype
DQ164187	Cb	NY	2002.5	NY99	Ancestral Genotype
DQ164192	Cb	NY	2003.5	NY99	Ancestral Genotype
AF260967	Ec	NY	1999.5	NY99	Ancestral Genotype
AF404755	Bu	NY	2000.5	NY99	Ancestral Genotype
DQ983578	Cn	FL	2003.5	NY99	Ancestral Genotype
DQ164202	Hs	OH	2002.5	NY99	Ancestral Genotype
DQ080072	Dc	FL	2001.5	NY99	Ancestral Genotype
DQ080062	Cx	LA	2002.5	NY99	Ancestral Genotype
DQ080071	Ec	FL	2002.5	NY99	Ancestral Genotype
DQ431697	Hs	FL	2003.56	NY99	NA	E-V159A
AY646354	Hs	NY	2002.5	NA/WN02	E-V159A
DQ164206	Cc	TX	2004.5	NA/WN02	E-V159A
DQ164195	Cx	NY	2002.5	NA/WN02	E-V159A
DQ164190	Cb	NY	2003.5	NA/WN02	E-V159A
KY229074.1	Cp	NY	2012.64	NA/WN02	E-V159A
KY229073.1	Cp	NY	2012.64	NA/WN02	E-V159A
KY229070.1	Cp	NY	2012.61	NA/WN02	E-V159A
KY216153.1	Cp	NY	2012.57	NA/WN02	E-V159A
DQ431698	Hs	FL	2003.65	NA/WN02	E-V159A
DQ164189	Cb	NY	2003.5	NA/WN02	E-V159A
AY795965	Hs	MI	2002.5	NA/WN02	E-V159A
DQ431703	Hs	CO	2004.57	NA/WN02	E-V159A	NS4A-A85T
DQ431701	Hs	CO	2004.53	NA/WN02	E-V159A
DQ164200	Hs	IN	2002.5	NA/WN02	E-V159A
DQ164186	Cb	NY	2002.5	NA/WN02	E-V159A
DQ080061	Ccs	LA	2004.5	NA/WN02	E-V159A
KF704158.1	Cq	AZ	2010.58	NA/WN02	E-V159A	NS5-K314R
MG004529	Cq	AZ	2014.49	NA/WN02	E-V159A	NS5-K314R
MG004539	Cq	AZ	2014.44	NA/WN02	E-V159A	NS5-K314R
KY216150.1	Cp	NY	2012.53	NA/WN02	E-V159A
KY216149.1	Cp	NY	2012.47	NA/WN02	E-V159A
KY229071.1	Cp	NY	2012.6	NA/WN02	E-V159A
KY216152.1	Cp	NY	2012.54	NA/WN02	E-V159A
KY229072.1	Cp	NY	2012.62	NA/WN02	E-V159A
KY216155.1	Cp	NY	2012.6	NA/WN02	E-V159A
KY216151.1	Cp	NY	2012.54	NA/WN02	E-V159A
KY229069.1	Cp	NY	2012.6	NA/WN02	E-V159A
MG004536	Cq	AZ	2016.65	NA/WN02	E-V159A	NS5-K314R
MG004541	Cq	AZ	2017.23	NA/WN02	E-V159A	NS5-K314R
MG004535	Ct	AZ	2014.56	NA/WN02	E-V159A	NS5-K314R
MG004532	Cq	AZ	2015.6	NA/WN02	E-V159A	NS5-K314R
MG004538	Cq	AZ	2015.77	NA/WN02	E-V159A	NS5-K314R
MG004528	Ct	AZ	2015.44	NA/WN02	E-V159A	NS5-K314R
MG004534	Cq	AZ	2016.51	NA/WN02	E-V159A	NS5-K314R
MG004531	Ct	AZ	2016.36	NA/WN02	E-V159A	NS5-K314R
MG004530	Ct	AZ	2016.81	NA/WN02	E-V159A	NS5-K314R
AY712947	Cc	TX	2003.5	NA/WN02	E-V159A
DQ431705	Hs	SD	2004.52	NA/WN02	E-V159A
DQ005530	Hs	UT	2003.5	NA/WN02	E-V159A	NS5-K314R
DQ431694	Hs	TX	2003.62	NA/WN02	E-V159A
GQ507472	Hs	CA	2003.53	NA/WN02	E-V159A
GQ507481	Hs	NE	2006.64	NA/WN02	E-V159A
AY712946	Cc	TX	2003.5	NA/WN02	E-V159A
AY712945	Zm	TX	2003.5	NA/WN02	E-V159A
DQ164204	Bj	CO	2003.5	NA/WN02	E-V159A
DQ176637	Qq	TX	2002.5	NA/WN02	E-V159A
GQ507475	Hs	CA	2004.49	NA/WN02	E-V159A
KR348935.1	Ct	CA	2005.41	NA/WN02	E-V159A
KR348939.1	Ct	CA	2005.47	NA/WN02	E-V159A
KR348951.1	Cq	CA	2004.38	NA/WN02	E-V159A
DQ431710	Hs	CA	2004.58	NA/WN02	E-V159A
GQ507473	Hs	CA	2004.56	NA/WN02	E-V159A
KR348949.1	Cq	CA	2004.65	NA/WN02	E-V159A
KR348936.1	Cq	CA	2008.74	NA/WN02	E-V159A
KR348947.1	Cq	CA	2007.72	NA/WN02	E-V159A	NS4A-A85T
KR348964.1	Cq	CA	2011.82	NA/WN02	E-V159A	NS4A-A85T
KR348956.1	Cq	CA	2010.94	NA/WN02	E-V159A	NS4A-A85T
KR348957.1	Cq	CA	2010.94	NA/WN02	E-V159A	NS4A-A85T
KR348963.1	Cs	CA	2011.11	NA/WN02	E-V159A	NS4A-A85T
KR348958.1	Cq	CA	2011.11	NA/WN02	E-V159A	NS4A-A85T
KR348959.1	Cq	CA	2011.11	NA/WN02	E-V159A	NS4A-A85T
KR348961.1	Cq	CA	2011.11	NA/WN02	E-V159A	NS4A-A85T
KR348962.1	Cq	CA	2011.11	NA/WN02	E-V159A	NS4A-A85T
KR349022.1	Cq	CA	2011.11	NA/WN02	E-V159A	NS4A-A85T
DQ080054	Cq	CA	2003.5	NA/WN02	E-V159A
DQ431709	Hs	CA	2004.54	NA/WN02	E-V159A
GQ507474	Hs	CA	2004.66	NA/WN02	E-V159A
GQ507477	Hs	CA	2005.58	NA/WN02	E-V159A
GQ507478	Hs	CA	2005.65	NA/WN02	E-V159A
GQ507476	Hs	CA	2005.57	NA/WN02	E-V159A
GQ507483	Hs	CA	2007.59	NA/WN02	E-V159A
KR348952.1	Cq	CA	2007.8	NA/WN02	E-V159A
KR348950.1	Cq	CA	2008.39	NA/WN02	E-V159A
KR348973.1	Cq	CA	2011.43	NA/WN02	E-V159A
KR348972.1	Cq	CA	2011.43	NA/WN02	E-V159A
KR348969.1	Cs	CA	2011.48	NA/WN02	E-V159A
KR348954.1	Cq	CA	2010.85	NA/WN02	E-V159A
KR348970.1	Cq	CA	2008.56	NA/WN02	E-V159A
KR348953.1	Cq	CA	2008.74	NA/WN02	E-V159A
KR348968.1	Cq	CA	2008.56	NA/WN02	E-V159A
KR348965.1	Cq	CA	2011.82	NA/WN02	E-V159A
KR348960.1	Cq	CA	2011.11	NA/WN02	E-V159A
KR348967.1	Cq	CA	2011.88	NA/WN02	E-V159A
KR348971.1	Cs	CA	2011.5	NA/WN02	E-V159A
DQ080060	Cc	BCNM	2004.5	NA/WN02	E-V159A
KR349016.1	Ct	CA	2004.62	NA/WN02	E-V159A
KR349010.1	Ct	CA	2005.57	NA/WN02	E-V159A
KR349008.1	Ct	CA	2005.54	NA/WN02	E-V159A
DQ080055	Ct	CA	2003.5	NA/WN02	E-V159A
KR348925.1	Ct	CA	2003.63	NA/WN02	E-V159A
KR349024.1	Ct	CA	2003.63	NA/WN02	E-V159A
DQ080056	Ct	CA	2003.5	NA/WN02	E-V159A
KR348996.1	Ct	CA	2004.61	NA/WN02	E-V159A
DQ431700	Hs	CA	2004.5	NA/WN02	E-V159A
KR349023.1	Ct	CA	2004.62	NA/WN02	E-V159A	NS5-K314R
KR348945.1	Ct	CA	2004.29	NA/WN02	E-V159A
DQ431708	Hs	CA	2004.54	NA/WN02	E-V159A
KR348943.1	Ct	CA	2004.29	NA/WN02	E-V159A
KR349009.1	Ct	CA	2005.54	NA/WN02	E-V159A
KR348924.1	Ct	CA	2003.63	NA/WN02	E-V159A
KR348927.1	Ct	CA	2003.7	NA/WN02	E-V159A
KR348923.1	Ct	CA	2003.63	NA/WN02	E-V159A
DQ080058	Cb	CA	2003.5	NA/WN02	E-V159A
DQ080057	Cb	CA	2003.5	NA/WN02	E-V159A
KR348974.1	Cs	CA	2004.19	NA/WN02	E-V159A
DQ080059	Pn	CA	2003.5	NA/WN02	E-V159A
KR349011.1	Cp	CA	2005.57	NA/WN02	E-V159A
KR349012.1	Cp	CA	2005.57	NA/WN02	E-V159A
KR348999.1	Cp	CA	2005.55	NA/WN02	E-V159A
KR348997.1	Cp	CA	2005.49	NA/WN02	E-V159A
KR348995.1	Ct	CA	2005.64	NA/WN02	E-V159A
KR349007.1	Ct	CA	2005.54	NA/WN02	E-V159A
KR348966.1	Cq	CA	2011.82	NA/WN02	E-V159A
KR348920.1	Ct	CA	2009.18	NA/WN02	E-V159A
KR348918.1	Cp	CA	2011.9	NA/WN02	E-V159A
KR348915.1	Ct	CA	2011.66	NA/WN02	E-V159A
KR348983.1	Cq	CA	2011.02	NA/WN02	E-V159A
KR348980.1	Ct	CA	2011.02	NA/WN02	E-V159A
KR348982.1	Ct	CA	2011.02	NA/WN02	E-V159A
KR348984.1	Cq	CA	2011.02	NA/WN02	E-V159A
KR348994.1	Cp	CA	2005.65	NA/WN02	E-V159A
KR349001.1	Cp	CA	2011.02	NA/WN02	E-V159A
KR349026.1	Ct	CA	2011.7	NA/WN02	E-V159A
KR349004.1	Cp	CA	2011.02	NA/WN02	E-V159A
KR349003.1	Ct	CA	2011.02	NA/WN02	E-V159A
KR349002.1	Ct	CA	2011.02	NA/WN02	E-V159A
KR349005.1	Cp	CA	2011.02	NA/WN02	E-V159A
KR349006.1	Cp	CA	2011.02	NA/WN02	E-V159A
KR349021.1	Ct	CA	2011.02	NA/WN02	E-V159A
KR349013.1	Ct	CA	2007.73	NA/WN02	E-V159A	NS5-K314R
KR349020.1	Ct	CA	2011.11	NA/WN02	E-V159A	NS5-K314R
KR349018.1	Cp	CA	2007.57	NA/WN02	E-V159A
KR349015.1	Ct	CA	2004.86	NA/WN02	E-V159A
KR348998.1	Cp	CA	2008.49	NA/WN02	E-V159A
KR349025.1	Ct	CA	2007.56	NA/WN02	E-V159A
KR349017.1	Cp	CA	2007.56	NA/WN02	E-V159A
KR349000.1	Ct	CA	2008.57	NA/WN02	E-V159A
KR348916.1	Ct	CA	2008.63	NA/WN02	E-V159A
KR348917.1	Ct	CA	2008.37	NA/WN02	E-V159A
DQ431695	Hs	IL	2003.5	NA/WN02	E-V159A
DQ164198	Hs	TX	2002.5	NA/WN02	E-V159A
DQ164205	Hs	TX	2002.5	NA/WN02	E-V159A
DQ164191	Cb	NY	2003.5	NA/WN02	E-V159A
AY712948	Cq	TX	2003.5	NA/WN02	E-V159A
DQ164199	Hs	TX	2003.5	NA/WN02	E-V159A
DQ666450	Hs	TX	2005.5	NA/WN02	E-V159A
DQ431693	Hs	TX	2003.6	NA/WN02	E-V159A	NS5-K314R
DQ164193	Cb	NY	2002.5	NA/WN02	E-V159A
DQ431696	Hs	WI	2003.7	NA/WN02	E-V159A
DQ164197	Hs	GA	2002.5	NA/WN02	E-V159A
DQ164196	Hs	GA	2002.5	NA/WN02	E-V159A
DQ431699	Hs	FL	2003.73	NA/WN02	E-V159A
KY216154.1	Cp	NY	2012.57	SW/WN03	E-V159A, NS4A-A85T
DQ164203	Ph	CO	2003.5	SW/WN03	E-V159A, NS4A-A85T
DQ666452	Hs	SD	2005.5	SW/WN03	E-V159A, NS4A-A85T
KF704153.1	Cq	AZ	2010.58	SW/WN03	E-V159A, NS4A-A85T	NS5-K314R
KR348993.1	Ct	CA	2011.55	SW/WN03	E-V159A, NS4A-A85T
DQ431707	Hs	NM	2004.58	SW/WN03	E-V159A, NS4A-A85T, NS5-K314R
DQ431706	Hs	NM	2004.57	SW/WN03	E-V159A, NS4A-A85T, NS5-K314R
DQ080069	Ec	TAMM	2003.5	SW/WN03	E-V159A, NS4A-A85T, NS5-K314R
DQ080065	Qq	BCNM	2003.5	SW/WN03	E-V159A, NS4A-A85T, NS5-K314R
DQ080070	Qq	SONM	2003.5	SW/WN03	E-V159A, NS4A-A85T, NS5-K314R
DQ080064	Fa	BCNM	2003.5	SW/WN03	E-V159A, NS4A-A85T, NS5-K314R
DQ080066	Px	BCNM	2003.5	SW/WN03	E-V159A, NS4A-A85T, NS5-K314R
DQ080063	Cl	BCNM	2003.5	SW/WN03	E-V159A, NS4A-A85T, NS5-K314R
DQ080067	Bvs	BCNM	2003.5	SW/WN03	E-V159A, NS4A-A85T, NS5-K314R
DQ080068	Ah	BCNM	2003.5	SW/WN03	E-V159A, NS4A-A85T, NS5-K314R
GQ507480	Hs	CA	2005.76	SW/WN03	E-V159A, NS4A-A85T, NS5-K314R
KR348975.1	Cq	CA	2004.19	SW/WN03	E-V159A, NS4A-A85T, NS5-K314R
DQ431711	Hs	AZ	2004.5	SW/WN03	E-V159A, NS4A-A85T, NS5-K314R
KR348979.1	Cq	CA	2004.53	SW/WN03	E-V159A, NS4A-A85T, NS5-K314R
DQ431704	Hs	CO	2004.57	SW/WN03	E-V159A, NS4A-A85T, NS5-K314R
DQ080052	Ct	AZ	2003.5	SW/WN03	E-V159A, NS4A-A85T, NS5-K314R
GQ507479	Hs	AZ	2005.69	SW/WN03	E-V159A, NS4A-A85T, NS5-K314R
DQ080053	Ct	AZ	2003.5	SW/WN03	E-V159A, NS4A-A85T, NS5-K314R
DQ431702	Hs	CO	2004.57	SW/WN03	E-V159A, NS4A-A85T, NS5-K314R
DQ666451	Hs	AZ	2005.5	SW/WN03	E-V159A, NS4A-A85I, NS5-K314R
DQ666448	Hs	AZ	2004.5	SW/WN03	E-V159A, NS4A-A85T, NS5-K314R
DQ080051	Ct	AZ	2003.5	SW/WN03	E-V159A, NS4A-A85T, NS5-K314R
DQ666449	Hs	TX	2005.5	SW/WN03	E-V159A, NS4A-A85T, NS5-K314R
GQ507470	Hs	TX	2006.66	SW/WN03	E-V159A, NS4A-A85T, NS5-K314R
MG004540	Cq	AZ	2015.36	SW/WN03	E-V159A, NS4A-A85T, NS5-K314R
MG004533	Cq	AZ	2014.42	SW/WN03	E-V159A, NS4A-A85T, NS5-K314R
GQ507471	Hs	TX	2007.48	SW/WN03	E-V159A, NS4A-A85T, NS5-K314R
KR348933.1	Ct	CA	2008.19	SW/WN03	E-V159A, NS4A-A85T, NS5-K314R
MG004537	Cq	AZ	2014.66	SW/WN03	E-V159A, NS4A-A85T, NS5-K314R
KR348928.1	Ct	CA	2007.77	SW/WN03	E-V159A, NS4A-A85T, NS5-K314R
KR348932.1	Ct	CA	2007.72	SW/WN03	E-V159A, NS4A-A85T, NS5-K314R
KR348934.1	Ct	CA	2007.72	SW/WN03	E-V159A, NS4A-A85T, NS5-K314R
DQ431712	Hs	AZ	2004.57	SW/WN03	E-V159A, NS4A-A85T, NS5-K314R
GQ507468	Hs	TX	2005.59	SW/WN03	E-V159A, NS4A-A85T, NS5-K314R
KR349014.1	Ct	CA	2008.65	SW/WN03	E-V159A, NS4A-A85T, NS5-K314R
KR348922.1	Ct	CA	2009.63	SW/WN03	E-V159A, NS4A-A85T, NS5-K314R
KR349019.1	Cp	CA	2009.65	SW/WN03	E-V159A, NS4A-A85T, NS5-K314R
KR348919.1	Ct	CA	2009.58	SW/WN03	E-V159A, NS4A-A85T, NS5-K314R
KR348921.1	Cp	CA	2009.18	SW/WN03	E-V159A, NS4A-A85T, NS5-K314R
KR348948.1	Cq	CA	2004.63	SW/WN03	E-V159A, NS4A-A85T, NS5-K314R
DQ164201	Hs	AZ	2004.5	SW/WN03	E-V159A, NS4A-A85T, NS5-K314R
GQ507469	Hs	NM	2005.67	SW/WN03	E-V159A, NS4A-A85T, NS5-K314R
KR348977.1	Ct	CA	2011.62	SW/WN03	E-V159A, NS4A-A85T, NS5-K314R
KR348976.1	Ct	CA	2011.55	SW/WN03	E-V159A, NS4A-A85T, NS5-K314R
KR348992.1	Cq	CA	2006.73	SW/WN03	E-V159A, NS4A-A85T, NS5-K314R
KR348990.1	Cq	CA	2007.7	SW/WN03	E-V159A, NS4A-A85T, NS5-K314R
KR348989.1	Ct	CA	2007.86	SW/WN03	E-V159A, NS4A-A85T, NS5-K314R
KR348986.1	Ct	CA	2007.62	SW/WN03	E-V159A, NS4A-A85T, NS5-K314R
GQ507482	Hs	AZ	2006.67	SW/WN03	E-V159A, NS4A-A85T, NS5-K314R
KR348929.1	Ct	CA	2008.77	SW/WN03	E-V159A, NS4A-A85T, NS5-K314R
KR348926.1	Ct	CA	2008.93	SW/WN03	E-V159A, NS4A-A85T, NS5-K314R
KF704147.1	Cq	AZ	2010.6	SW/WN03	E-V159A, NS4A-A85T, NS5-K314R
KR348944.1	Ct	CA	2010.7	SW/WN03	E-V159A, NS4A-A85T, NS5-K314R
KR348937.1	Ct	CA	2010.6	SW/WN03	E-V159A, NS4A-A85T, NS5-K314R
KR348940.1	Ct	CA	2010.6	SW/WN03	E-V159A, NS4A-A85T, NS5-K314R
KR348938.1	Ct	CA	2011.13	SW/WN03	E-V159A, NS4A-A85T, NS5-K314R
KR348941.1	Ct	CA	2011.66	SW/WN03	E-V159A, NS4A-A85T, NS5-K314R
KR348942.1	Ct	CA	2011.66	SW/WN03	E-V159A, NS4A-A85T, NS5-K314R
KR348955.1	Cq	CA	2007.36	SW/WN03	E-V159A, NS4A-A85T, NS5-K314R
KR348946.1	Cq	CA	2008.56	SW/WN03	E-V159A, NS4A-A85T, NS5-K314R
GQ507484	Hs	CA	2007.63	SW/WN03	E-V159A, NS4A-A85T, NS5-K314R
KR348985.1	Ct	CA	2007.62	SW/WN03	E-V159A, NS4A-A85T, NS5-K314R
KR348991.1	Cq	CA	2007.7	SW/WN03	E-V159A, NS4A-A85T, NS5-K314R
KR348987.1	Ct	CA	2008.78	SW/WN03	E-V159A, NS4A-A85T, NS5-K314R
KR348978.1	Cq	CA	2008.49	SW/WN03	E-V159A, NS4A-A85T, NS5-K314R
KR348988.1	Cq	CA	2008.94	SW/WN03	E-V159A, NS4A-A85T, NS5-K314R
KR348981.1	Ct	CA	2011.02	SW/WN03	E-V159A, NS4A-A85T, NS5-K314R
KR348931.1	Ct	CA	2009.02	SW/WN03	E-V159A, NS4A-A85T, NS5-K314R
KR348930.1	Ct	CA	2009.02	SW/WN03	E-V159A, NS4A-A85T, NS5-K314R
