# Supplementary material for: Phylogenetic analysis of West Nile Virus in Maricopa County, Arizona: Evidence for dynamic behavior of strains in two major lineages in the American Southwest
Source: PLoS One. 2018 Nov 26;13(11):e0205801. doi: 10.1371/journal.pone.0205801 (PMC6261030; doi:10.1371/journal.pone.0205801)
Supplement: S2 Table — Primer pairs, the amplification pools to which they belong, primer lengths, melting temperature (Tm), GC content, and start and end position in relationship to the NY99 strain are included. This information was directly output from Primal Scheme [7]. (XLSX) [file pone.0205801.s002.xlsx]

## Sheet: Sheet1
Primer Name	Sequence	Pool	Length	Tm	GC%	Start Position	End Position
WNV_1_LEFT	GCCTGTGTGAGCTGACAAACTT	1	22	61.58	50	8	30
WNV_1_RIGHT	GATAGCACTGGTCAAGGTCCCT	1	22	61.48	54.55	381	359
WNV_2_LEFT	TTGGCGTTCTTCAGGTTCACAG	2	22	61.32	50	246	268
WNV_2_RIGHT	TGGATCATTACCAGCCGACAGT	2	22	61.48	50	651	629
WNV_3_LEFT	TCATCACGATTCCAACAGCTGC	1	22	61.51	50	529	551
WNV_3_RIGHT	CAACTCTCTGCATGGTGTTGCT	1	22	61.39	50	925	903
WNV_4_LEFT	GCACCAAGGCCACAAGGTATTT	2	22	61.67	50	805	827
WNV_4_RIGHT	AGCACGTTTGTCATTGTGAGCT	2	22	61.32	45.45	1224	1202
WNV_5_LEFT	GATGAATATGGAGGCGGCCAAC	1	22	61.71	54.55	1100	1122
WNV_5_RIGHT	TTTAGTGTGTATGAAGGCGCCG	1	22	61.25	50	1502	1480
WNV_6_LEFT	GGCCATTTTTGTCCATGGACCA	2	22	61.68	50	1382	1404
WNV_6_RIGHT	TTGATGCAGAGCTCCCTCTTGT	2	22	61.68	50	1758	1736
WNV_7_LEFT	CCTTGGAGCAGTGCTGGAAGTA	1	22	62.26	54.55	1635	1657
WNV_7_RIGHT	CGTTCAATGAAGCCACTGACGA	1	22	61.43	50	2008	1986
WNV_8_LEFT	ATGGCGTCTGTTCAAAGGCTTT	2	22	61.34	45.45	1870	1892
WNV_8_RIGHT	CTCCGAACACTTGATGGACAGC	2	22	61.5	54.55	2308	2286
WNV_9_LEFT	GCAAAGCCTTTACAACCACCCT	1	22	61.6	50	2179	2201
WNV_9_RIGHT	TCCATCCAAGCCTCCACATCAT	1	22	61.5	50	2558	2536
WNV_10_LEFT	GAGTTCTGCTCTTCCTCTCCGT	2	22	61.46	54.55	2434	2456
WNV_10_RIGHT	ATACTCTTTCCCCAGGCCTTCC	2	22	61.5	54.55	2834	2812
WNV_11_LEFT	ATGGTGTGGACCTTAGTGTCGT	1	22	61.35	50	2713	2735
WNV_11_RIGHT	AACTGCCCTTTCAAGCTTCCAC	1	22	61.6	50	3117	3095
WNV_12_LEFT	GTCAGAGAGAGCAACACAACTGAA	2	24	60.98	45.83	2979	3003
WNV_12_RIGHT	CAACTTTCCGCTCTCTGTGGTG	2	22	61.69	54.55	3390	3368
WNV_13_LEFT	GGAGACCTGGGTACAAGACACA	1	22	61.35	54.55	3235	3257
WNV_13_RIGHT	ACACCAGGACTAGCAGAGCAAT	1	22	61.42	50	3661	3639
WNV_14_LEFT	ATTGACCCTTTTCAGTTGGGCC	2	22	61.35	50	3540	3562
WNV_14_RIGHT	GCTACCGCCAGTGAATTCAACA	2	22	61.45	50	3941	3919
WNV_15_LEFT	CTCAAAGCGAGATGGACCAACC	1	22	61.51	54.55	3807	3829
WNV_15_RIGHT	GCGTTTACGGTTGGGATCACAT	1	22	61.51	50	4218	4196
WNV_16_LEFT	ATCAGGGAGAAGAGGAGTGCAG	2	22	61.22	54.55	4083	4105
WNV_16_RIGHT	TCATCAAGCCGCACATCAACTC	2	22	61.51	50	4460	4438
WNV_17_LEFT	GCTCATGTTTGCTGCTTTCGTG	1	22	61.48	50	4328	4350
WNV_17_RIGHT	GCCCACGAGTCATGATCCTGTA	1	22	61.85	54.55	4699	4677
WNV_18_LEFT	TGCCCTCAGTAGTTGGATTTTGG	2	23	60.81	47.83	4564	4587
WNV_18_RIGHT	TTTGAACACCCCTGGTTTCGTC	2	22	61.27	50	4962	4940
WNV_19_LEFT	CTTTGTTACGGAGGACCCTGGA	1	22	61.67	54.55	4839	4861
WNV_19_RIGHT	GGCCTCTTTGATGATCTGTGGC	1	22	61.58	54.55	5247	5225
WNV_20_LEFT	CAGGGTGAAAGGATGGATGAGC	2	22	61.01	54.55	5109	5131
WNV_20_RIGHT	GTCGGTGAAATGAGCCTCATCC	2	22	61.32	54.55	5484	5462
WNV_21_LEFT	CGCAGTGCCCAGAGAACATAAT	1	22	61	50	5348	5370
WNV_21_RIGHT	ACACTAGGCACAAACCAAACCG	1	22	61.58	50	5708	5686
WNV_22_LEFT	AGGCACTTCAGATCCATTCCCA	2	22	61.43	50	5570	5592
WNV_22_RIGHT	GCTGTCACTGCAGATGGTTCTC	2	22	61.5	54.55	5966	5944
WNV_23_LEFT	TCTGAAATGGGGGCTAACTTCAAG	1	24	60.81	45.83	5844	5868
WNV_23_RIGHT	TGCAGTCCTCAACAGTTCCAGA	1	22	61.55	50	6234	6212
WNV_24_LEFT	CCAAACGGACTGATCGCTCAAT	2	22	61.25	50	6114	6136
WNV_24_RIGHT	CCCAGAACCTCAATGAGCCCTA	2	22	61.49	54.55	6497	6475
WNV_25_LEFT	GAAAGGAAGATTCTGAGGCCGC	1	22	61.57	54.55	6372	6394
WNV_25_RIGHT	CGTTCCTGGAACTTCAGCCATC	1	22	61.51	54.55	6774	6752
WNV_26_LEFT	TTGAGTGTGATGACCATGGGAGT	2	23	61.59	47.83	6645	6668
WNV_26_RIGHT	CGGCCTCAAGTCCAGAAGAAAC	2	22	61.44	54.55	7029	7007
WNV_27_LEFT	TTGTGTCATGACCCTTGTGAGC	1	22	61.07	50	6881	6903
WNV_27_RIGHT	AAAGGAGTGTTGCCGCTGTTAC	1	22	61.64	50	7270	7248
WNV_28_LEFT	AAGTGCACTATTCACACTCGCG	2	22	61.49	50	7142	7164
WNV_28_RIGHT	CTCCATTCTCCCAAAGCGTCAC	2	22	61.51	54.55	7555	7533
WNV_29_LEFT	TGCAGAAGAAAGTTGGACAGATCA	1	24	60.44	41.67	7420	7444
WNV_29_RIGHT	TCGACTTCGATGATGGCCTCTT	1	22	61.53	50	7787	7765
WNV_30_LEFT	AGGACTAAAAAGAGGTGGGGCA	2	22	61.3	50	7667	7689
WNV_30_RIGHT	TGCACTAGTTGGGGCTCTTCAT	2	22	61.69	50	8030	8008
WNV_31_LEFT	CGAACCGGTCGGAAAAGTGATT	1	22	61.44	50	7892	7914
WNV_31_RIGHT	ACTTTCGGCATGTAGGGACAGA	1	22	61.41	50	8252	8230
WNV_32_LEFT	GACATCGGAGAGTCCTCGTCAA	2	22	61.51	54.55	8115	8137
WNV_32_RIGHT	CTCACGCCTGAGTCGTTCAATC	2	22	61.55	54.55	8547	8525
WNV_33_LEFT	AAGGGACCCCAATACGAGGAAG	1	22	61.49	54.55	8427	8449
WNV_33_RIGHT	CGTTGAGCACGTACTTCACTCC	1	22	61.48	54.55	8812	8790
WNV_34_LEFT	CGAATGTTACCACCATGGCCAT	2	22	61.27	50	8692	8714
WNV_34_RIGHT	CAAATGGCTCTGCTTCCCTTGG	2	22	62.05	54.55	9110	9088
WNV_35_LEFT	TTGGGAGATGGTGGATGAGGAG	1	22	61.23	54.55	8978	9000
WNV_35_RIGHT	CATCAAGCAGCTCAAGCACCTT	1	22	61.71	50	9361	9339
WNV_36_LEFT	TTACATCCTGCGTGAAGTTGGC	2	22	61.45	50	9233	9255
WNV_36_RIGHT	TCTCCACATCATCTGGGCCAAT	2	22	61.5	50	9595	9573
WNV_37_LEFT	TCCAGAGAAGATCAGAGGGGGA	1	22	61.45	54.55	9468	9490
WNV_37_RIGHT	TGGAACCACCAGTGTTCTTCCA	1	22	61.76	50	9876	9854
WNV_38_LEFT	GGTTCGCAAAGACATCCAAGAGT	2	23	61.36	47.83	9752	9775
WNV_38_RIGHT	CCAGACCTCCAACATGTCCTCT	2	22	61.42	54.55	10134	10112
WNV_39_LEFT	GTGGCTGCTTCTGTACTTCCAC	1	22	61.44	54.55	9977	9999
WNV_39_RIGHT	TCTACAGTACTGTGTCCTCAACCA	1	24	60.69	45.83	10399	10375
WNV_40_LEFT	GTGGGCAGAAAACATCCAGGTG	2	22	61.98	54.55	10268	10290
WNV_40_RIGHT	GTGGTCTGACATTGGGCTTTGA	2	22	61.08	50	10675	10653
WNV_41_LEFT	GAAGTTGAGTAGACGGTGCTGC	1	22	61.49	54.55	10531	10553
WNV_41_RIGHT	ACGGGGTCTCCACTAACCTCTA	1	22	61.7	54.55	10899	10877
