# Supplementary material for: Phylogenetic analysis of West Nile Virus in Maricopa County, Arizona: Evidence for dynamic behavior of strains in two major lineages in the American Southwest
Source: PLoS One. 2018 Nov 26;13(11):e0205801. doi: 10.1371/journal.pone.0205801 (PMC6261030; doi:10.1371/journal.pone.0205801)
Supplement: S3 Table — (XLSX) [file pone.0205801.s003.xlsx]

## Sheet: Sheet1
	Constant	Exponential	Skygrid	Skyride
Strict	-37127, -37136	-37123, -37126	-37056, -37058	-37782, -37778
Lognormal	-37104, -37107	-37094, -37092	-37017, -37036	-37752, -37740
